# Supplementary material for: Evaluating the Quality of Systematic Reviews on Pediatric Sedation in Dentistry: An Umbrella Review
Source: J Clin Med. 2024 Jun 17;13(12):3544. doi: 10.3390/jcm13123544 (PMC11205123; doi:10.3390/jcm13123544)
Supplement: Supplementary file 1 [file jcm-13-03544-s001.zip]

Archive with 1 entries (1 files):
- jcm-3047526-supplementary.pdf
